# Supplementary material for: CEP97 phosphorylation by Dyrk1a is critical for centriole separation during multiciliogenesis
Source: J Cell Biol. 2021 Nov 17;221(1):e202102110. doi: 10.1083/jcb.202102110 (PMC8719716; doi:10.1083/jcb.202102110)
Supplement: Table S1 — lists potential binding proteins of CEP97 from IP-MS. [file JCB_202102110_TableS1.xlsx]

## Sheet: summary
Accession	Description	# PSM CT	# PSM WT
Q6GPJ8.1	Centrosomal protein of 97 kDa		259
P23437.3	Cyclin-dependent kinase 2		4
P35567.1	Cyclin-dependent kinase 1-A		5
Q6P6Z0.1	DNA damage-binding protein 1		3
A1L2Q8.2	Pyrroline-5-carboxylate reductase 3		11
Q91896.2	14-3-3 protein zeta - [1433Z_XENLA]		7
Q6DCS1.1	LYR motif-containing protein 4 - [LYRM4_XENLA]		7
P29309.1	14-3-3-like protein - [1433_XENLA]		6
Q5FWM4.1	Serine/threonine-protein phosphatase PGAM5, mitochondrial		6
P22232.1	rRNA 2'-O-methyltransferase fibrillarin		5
P70032.1	Serine/threonine-protein kinase PLK1		4
P00407.1	Cytochrome c oxidase subunit 2		4
Q7SXA6.1	Ferritin heavy chain, oocyte isoform		4
Q7ZXE1.1	Carnitine O-palmitoyltransferase 2, mitochondrial		4
Q28F67.1	Aspartate aminotransferase, mitochondrial		4
Q0IJ08.1	Dual specificity tyrosine-phosphorylation-regulated kinase 1A		4
Q9DE27.1	RuvB-like 2		3
Q5FWL3.1	E3 ubiquitin-protein ligase NRDP1 (RNF41)		3
Q05AS9.1	Protein transport protein Sec23A		3
Q91837.1	Fascin - [FASC_XENLA]		2
Q7SXA5.1	Ferritin light chain, oocyte isoform		2
P45593.3	Cofilin-1-B		2
Q6PF69.1	Major vault protein		2
Q6GQJ7.1	Probable arginine--tRNA ligase, mitochondrial		2
Q6NS19.1	Endoplasmic reticulum-Golgi intermediate compartment protein 1		2
Q68F38.1	Protein VAC14 homolog - [VAC14_XENLA]		2
Q08D75.1	Bromodomain-containing protein 4A - [BRD4A_XENLA]		2
Q58E95.1	Adenylyltransferase and sulfurtransferase MOCS3		2
Q7ZYJ3.1	Acylglycerol kinase, mitochondrial		2
Q6PCJ1.1	Dynactin subunit 1 - [DCTN1_XENLA]		2
Q5XH03.1	Erlin-2-A		2
P62972.2	Polyubiquitin	3	14
P50143.2	T-complex protein 1 subunit gamma	1	12
P08776.1	Keratin, type II cytoskeletal 8	2	9
Q3B8J8.1	Succinate dehydrogenase [ubiquinone] iron-sulfur subunit, mitochondrial	3	7
Q9DE26.1	RuvB-like 1	1	6
P02827.1	Heat shock 70 kDa protein	3	6
Q91372.1	Probable ATP-dependent RNA helicase DDX4	1	4
O42227.1	Probable histone deacetylase 1-B	1	4
P08802.2	Keratin, type I cytoskeletal 18-A	1	4
P70011.1	Nucleoside diphosphate kinase A2	1	4
P70010.1	Nucleoside diphosphate kinase A1	1	4
Q6DJE4.1	Cleavage and polyadenylation specificity factor subunit 5	1	3
Q6GMY9.1	Exportin-2	1	3
A9UMS3.1	Prohibitin-2 - [PHB2_XENTR]	1	3
P42120.2	L-lactate dehydrogenase A chain	1	2
P26642.1	Elongation factor 1-gamma-A	1	2
Q6GN02.1	Acetyl-CoA acetyltransferase B, mitochondrial	1	2
Q66KU4.1	60S ribosomal protein L36 - [RL36_XENLA]	1	2
Q71U00.3	S-phase kinase-associated protein 1		1
Q4G163.3	F-box only protein 43		1
Q9VEX5.1	Protein asunder		1
P30998.1	Junction plakoglobin		1
Q07254.1	40S ribosomal protein S10 - [RS10_XENLA]		1
P49893.2	Protein Wnt-11b		1
P09560.1	RAF proto-oncogene serine/threonine-protein kinase		1
Q92123.1	Sodium/potassium-transporting ATPase subunit alpha-1		1
P30151.3	Elongation factor 1-beta		1
Q9PVQ1.1	Proteasome subunit alpha type-7-B		1
P15125.2	60S ribosomal protein L5-A - [RL5A_XENLA]		1
Q5FWK6.1	Protein wntless homolog B		1
A2VD92.1	ATP-dependent RNA helicase DDX1		1
Q6NRZ0.1	REST corepressor 2 - [RCOR2_XENLA]		1
Q6DFJ9.1	Cyclin-J - [CCNJ_XENLA]		1
Q6PA26.1	Large proline-rich protein bag6-B		1
Q5PPL8.1	Grainyhead-like protein 3 homolog		1
Q6IP91.1	Serine/threonine-protein phosphatase 4 catalytic subunit		1
Q68EW0.1	2-oxoglutarate dehydrogenase-like, mitochondrial		1
Q5XKA2.1	Mitochondrial import inner membrane translocase subunit Tim21		1
Q08B31.1	Phosphatidylinositol 4-kinase type 2-alpha		1
Q5HZN1.1	Lysine-specific demethylase 3A-B		1
Q5HZM6.1	Elongator complex protein 3 - [ELP3_XENLA]		1
Q7SZM9.1	F-box-like/WD repeat-containing protein TBL1XR1-A		1
Q63ZS0.1	RNA transcription, translation and transport factor protein - [RTRAF_XENLA]		1
Q569Z1.1	Eukaryotic translation initiation factor 3 subunit B		1
P46470.2	26S proteasome regulatory subunit 8		1
Q6NRT6.1	DnaJ homolog subfamily C member 10		1
Q6NS23.1	tRNA (guanine(10)-N2)-methyltransferase homolog		1
Q641S2.1	Optic atrophy 3 protein homolog - [OPA3_XENLA]		1
B0BLW3.1	Leucine-rich repeat-containing G-protein coupled receptor 4		1
Q28D01.2	WD repeat-containing protein 26 - [WDR26_XENTR]		1
Q6DIP5.1	Echinoderm microtubule-associated protein-like 4		1
Q5M786.1	WD repeat-containing protein 5 - [WDR5_XENTR]		1
A4IHH4.1	Surfeit locus protein 1 - [SURF1_XENTR]		1
Q0VA52.1	Spermatogenesis-associated protein 5-like protein 1 - [SPA5L_XENTR]		1
Q5XH94.1	Mitochondrial import inner membrane translocase subunit Tim23 - [TIM23_XENTR]		1
Q5FW14.1	Charged multivesicular body protein 7		1
A0JP85.1	CCR4-NOT transcription complex subunit 1		1
A4IIB1.1	Protein SDA1 homolog		1
Q6NX12.1	Nuclear pore complex protein Nup93		1
Q9YGY3.1	Mitotic checkpoint protein BUB3		1
F7DKV7.1	NAD-dependent protein deacylase sirtuin-5, mitochondrial		1
Q91883.1	Endoplasmic reticulum chaperone BiP	8	15
P16878.2	Keratin, type II cytoskeletal	5	9
Q91836.1	Interferon-inducible double-stranded RNA-dependent protein kinase activator A homolog B	4	5
Q6DEY7.1	Embryonic polyadenylate-binding protein	4	5
P08428.1	ATP synthase subunit alpha, mitochondrial	10	15
Q6PBC1.3	60S ribosomal protein L35 - [RL35_XENTR]	5	6
P02350.2	40S ribosomal protein S3-A	8	12
P52170.2	Importin subunit alpha-5	2	3
P52297.3	Importin subunit beta	2	3
P49628.1	60S ribosomal protein L21 - [RL21_XENLA]	2	3
Q5XK84.1	Histone-arginine methyltransferase CARM1	2	3
Q5RJU3.2	Coiled-coil domain-containing protein 103 - [CC103_XENTR]	2	3
P05782.2	Keratin, type I cytoskeletal 47 kDa - [K1C3_XENLA]	8	11
P52171.2	Importin subunit alpha-1	3	4
P21574.3	Y-box-binding protein 2-A	3	4
P19009.1	Vitellogenin-A1	3	4
Q5U259.1	ELAV-like protein 1-B	3	3
Q3ZM03.1	40S ribosomal protein SA	2	2
Q92125.1	Annexin A7	2	2
Q4KLV6.1	Protein argonaute-4	2	2
Q7ZWN5.1	Triosephosphate isomerase	2	2
Q3T127.1	Splicing factor U2AF 26 kDa subunit	1	1
Q4PSA3.1	65-kDa microtubule-associated protein 9	1	1
O93235.2	Cold-inducible RNA-binding protein A	1	1
P02537.1	Keratin-3, type I cytoskeletal 51 kDa	1	1
P19010.1	Vitellogenin-B1	1	1
P06900.2	Histone H2B 1.2	1	1
Q6PAC9.3	Transcriptional activator protein Pur-beta-A	1	1
Q6DCX2.1	Protein argonaute-2	1	1
Q6GNR9.1	Dolichyl-diphosphooligosaccharide--protein glycosyltransferase 48 kDa subunit	1	1
P17507.1	Elongation factor 1-alpha, oocyte form	10	9
O73932.1	Insulin-like growth factor 2 mRNA-binding protein 3-A	14	12
Q7ZYS1.1	60S ribosomal protein L19 - [RL19_XENLA]	25	20
P51469.2	Glyceraldehyde-3-phosphate dehydrogenase	25	20
Q640Z6.1	Nuclear pore complex protein Nup153	10	8
Q801S2.1	Succinate dehydrogenase [ubiquinone] flavoprotein subunit B, mitochondrial	5	4
P08429.2	60S ribosomal protein L4-A	18	14
P49401.4	40S ribosomal protein S4 - [RS4_XENLA]	39	30
P62799.2	Histone H4 - [H4_XENLA]	4	3
P20397.3	Nucleolin	4	3
P23403.1	40S ribosomal protein S20	4	3
Q6NUH0.1	60S ribosomal protein L31 - [RL31_XENLA]	4	3
P47904.2	40S ribosomal protein S27 - [RS27_XENLA]	11	8
P17508.2	Elongation factor 1-alpha, oocyte form	14	10
Q7ZYS8.1	60S ribosomal protein L10a - [RL10A_XENLA]	7	5
P20965.3	Polyadenylate-binding protein 1-A	10	7
Q7SYU0.3	40S ribosomal protein S8 - [RS8_XENLA]	32	22
P47830.2	60S ribosomal protein L27a	19	13
P13549.1	Elongation factor 1-alpha, somatic form	15	10
Q6NU14.1	Heterogeneous nuclear ribonucleoprotein D-like-B	6	4
P42119.2	L-lactate dehydrogenase B chain	3	2
P54824.2	ATP-dependent RNA helicase ddx6	3	2
Q801S3.3	40S ribosomal protein S3a-A - [RS3AA_XENLA]	29	19
Q6PA58.1	Succinate dehydrogenase [ubiquinone] flavoprotein subunit A, mitochondrial	8	5
P49393.2	40S ribosomal protein S13 - [RS13_XENLA]	15	9
P08734.2	Alpha-enolase	10	6
P02377.1	40S ribosomal protein S24	12	7
A8E604.1	40S ribosomal protein S3a-B - [RS3AB_XENLA]	21	12
P09381.4	Single-stranded DNA-binding protein 1-B, mitochondrial	7	4
P24346.1	Putative ATP-dependent RNA helicase an3 - [DDX3_XENLA]	7	4
P39017.1	40S ribosomal protein S6 - [RS6_XENLA]	37	20
P09380.2	Single-stranded DNA-binding protein 1-A, mitochondrial	13	7
P41116.3	60S ribosomal protein L8 - [RL8_XENLA]	10	5
P17130.1	Heterogeneous nuclear ribonucleoproteins A1 homolog	4	2
P19011.1	Vitellogenin-B2	2	1
P02302.2	Histone H3.3C - [H3C_XENLA]	2	1
A3KMT2.1	Death-associated protein-like 1-A - [DAL1A_XENLA]	2	1
Q6P8G1.1	Interleukin enhancer-binding factor 2 homolog - [ILF2_XENTR]	2	1
P41115.1	40S ribosomal protein S11 - [RS11_XENLA]	21	9
Q92122.1	Pyruvate kinase PKM	5	2
Q91550.2	Interleukin enhancer-binding factor 3-A	8	3
Q6DDW4.1	Cleavage and polyadenylation specificity factor subunit 6 - [CPSF6_XENLA]	3	1
P13569.3	Cystic fibrosis transmembrane conductance regulator	1
Q9BVA0.1	Katanin p80 WD40 repeat-containing subunit B1	1
P02412.4	60S ribosomal protein L18-B	2
Q9I8S2.1	mRNA cap guanine-N7 methyltransferase	2
P20342.3	40S ribosomal protein S15	1
P20310.1	Cadherin-2B	1
P31669.1	Poly [ADP-ribose] polymerase 1	1
Q00436.1	B box-binding protein	2
Q2NL57.1	Ubiquitin carboxyl-terminal hydrolase 10-A	1
Q6IP73.1	Nascent polypeptide-associated complex subunit alpha	1
Q32NR9.1	WD repeat-containing and planar cell polarity effector protein fritz homolog	1
Q6INA9.1	Histone-lysine N-methyltransferase SETDB1	1
Q58E77.1	WD repeat-containing protein 82-B - [WD82B_XENLA]	1
P50886.2	60S ribosomal protein L22 - [RL22_XENLA]	1
Q6GNL7.1	Cytosolic 10-formyltetrahydrofolate dehydrogenase	1
Q7ZX41.1	Guanine nucleotide-binding protein-like 3	2
Q63ZR0.1	Magnesium transporter protein 1	1
Q66IV5.1	Arpin - [ARPIN_XENLA]	1
Q6NUH2.1	N-alpha-acetyltransferase 40	1
B7ZTW1.1	Eukaryotic initiation factor 4A-III	1
Q6NVL6.1	LIM domain-binding protein 1	1
Q561P3.1	tRNA-splicing ligase RtcB homolog - [RTCB_XENTR]	1
Q5XHA0.1	Calcium-binding mitochondrial carrier protein SCaMC-1	1
