# Supplementary material for: CEP97 phosphorylation by Dyrk1a is critical for centriole separation during multiciliogenesis
Source: J Cell Biol. 2021 Nov 17;221(1):e202102110. doi: 10.1083/jcb.202102110 (PMC8719716; doi:10.1083/jcb.202102110)
Supplement: Table S2 — lists in vitro phosphorylation sites of CEP97 by active Dyrk1a. [file JCB_202102110_TableS2.xlsx]

## Sheet: PTMsite results
Description	Site	Con-Phospho (PSM#)	Con-None (PSM#)	Con-phospho (%)	Kinase-Phospho (PSM#)	Kinase-None (PSM#)	Con-phospho (%)
Cep97 [CEP97_XENLA]	426	2	18	10		14
Cep97 [CEP97_XENLA]	610		105		1	141	0.704225
Cep97 [CEP97_XENLA]	617		105		1	141	0.704225
Cep97 [CEP97_XENLA]	619	2	103	1.90476		142
Cep97 [CEP97_XENLA]	634		163		10	184	5.15464
Cep97 [CEP97_XENLA]	643		184		43	257	14.3333
Cep97 [CEP97_XENLA]	649		184		16	250	6.01504
Cep97 [CEP97_XENLA]	653	1	124	0.8	24	192	11.1111
Cep97 [CEP97_XENLA]	660	1	125	0.793651		216
Cep97 [CEP97_XENLA]	664		126		2	214	0.925926
Cep97 [CEP97_XENLA]	685	3	108	2.7027		171
Cep97 [CEP97_XENLA]	692		154		5	166	2.92398
Cep97 [CEP97_XENLA]	710	2	155	1.27389		147
Cep97 [CEP97_XENLA]	712		133		1	130	0.763359
