# Supplementary material for: CEP97 phosphorylation by Dyrk1a is critical for centriole separation during multiciliogenesis
Source: J Cell Biol. 2021 Nov 17;221(1):e202102110. doi: 10.1083/jcb.202102110 (PMC8719716; doi:10.1083/jcb.202102110)
Supplement: Table S3 — contains primer sequence information used for cloning. [file JCB_202102110_TableS3.xlsx]

## Sheet: Sheet1
Supplemental Table	Primer sequences
Cep97 D501-600-F	AAATGGCCCAACATGTCACAATTTAATAAATACAGTAAAATTGCAAACTGC
Cep97 D501-600-R	GCAGTTTGCAATTTTACTGTATTTATTAAATTGTGACATGTTGGGCCATTT
Cep97 D516-540-F	GTTCTGGATCAAGATGTAAACCACAAAGTTAAAGATGTATGCTATGAA
Cep97 D516-540-R	TTCATAGCATACATCTTTAACTTTGTGGTTTACATCTTGATCCAGAAC
Cep97 D541-565-F	TTTTTATGCAAGAAAGTACAACCCAATTAGGCTAAGAAAAGAGAAAGAAG
Cep97 D541-565-R	CTTCTTTCTCTTTTCTTAGCCTAATTGGGTTGTACTTTCTTGCATAAAAA
Cep97 D566-590-F	AGTATTCTTGACAGAAGAAGTAGAACAGGTACAAGCCATACAAC
Cep97 D566-590-R	GTTGTATGGCTTGTACCTGTTCTACTTCTTCTGTCAAGAATACT
Cep97 S634A-F	CTTTGGAAGAGTTGCCTTCCGCCCCTGAAAAACTGAATAGAA
Cep97 S634A-R	TTCTATTCAGTTTTTCAGGGGCGGAAGGCAACTCTTCCAAAG
Cep97 S643A-F	GAAAAACTGAATAGAAAAGCAGCACCAGATATCCCAGACTCTG
Cep97 S643A-R	CAGAGTCTGGGATATCTGGTGCTGCTTTTCTATTCAGTTTTTC
Cep97 S649A-F	CACCAGATATCCCAGACGCTGGTTTTCACTCTGTC
Cep97 S649A-R	GACAGAGTGAAAACCAGCGTCTGGGATATCTGGTG
Cep97 S653A-F	CCCAGACTCTGGTTTTCACGCTGTCATATTAAATCACTG
Cep97 S653A-R	CAGTGATTTAATATGACAGCGTGAAAACCAGAGTCTGGG
Cep97 S634D-F	GCTTTGGAAGAGTTGCCTTCCGACCCTGAAAAACTGAATAGAAA
Cep97 S634D-R	TTTCTATTCAGTTTTTCAGGGTCGGAAGGCAACTCTTCCAAAGC
Cep97 S643D-F	CAGCCCTGAAAAACTGAATAGAAAAGCAGATCCAGATATCCCAGACTC
Cep97 S643D-R	GAGTCTGGGATATCTGGATCTGCTTTTCTATTCAGTTTTTCAGGGCTG
Cep97 S649-653D-F	AGCATCACCAGATATCCCAGACGATGGTTTTCACGATGTCATATTAAATCACTGCACC
Cep97 S649-653D-R	GGTGCAGTGATTTAATATGACATCGTGAAAACCATCGTCTGGGATATCTGGTGATGCT
Dyrk1a DN-F	GATC GGATCC GCCACC ATG GAT AGA TAT GAA ATC GAT TCT TTA
Dyrk1a DN-Flag-R	GATC TCTAGA TCA CTT GTC ATC GTC ATC CTT GTA ATC CGA GCT TGC CAC AGG ACT CTG CTG
Dyrk1a DKD-F	ATGATGATGACAACTACGACTATATTGAAGGTACAAACACAAGTAACA
Dyrk1a DKD-R	TGTTACTTGTGTTTGTACCTTCAATATAGTCGTAGTTGTCATCATCAT
Dyrk1a DPEST-F	ATGCTCTGCAACATAGTCAGCAGTTTCCTCCTGG
Dyrk1a DPEST-R	CCAGGAGGAAACTGCTGACTATGTTGCAGAGCAT
Dyrk1a DHIS-F	CACAGTGGTGGCCATTTTACAAGGACGAGGAC
Dyrk1a DHIS-R	GTCCTCGTCCTTGTAAAATGGCCACCACTGTG
Dyrk1a DST-F	GGACAGCATATCTTGAGTAACCAAGGCAATCAGGCC
Dyrk1a DST-R	GGCCTGATTGCCTTGGTTACTCAAGATATGCTGTCC
Dyrk1a DC-F	GATC GGATCC GCCACC ATG CAT ACA GGA GGA GAG ACT TCA
Dyrk1a DC-R	GATC TCTAGA TCA CTT GTC ATC GTC ATC CTT GTA ATC GTT GCC AGT AGA AGA GGA AGA TGT
Dyrk1a K180R-F	GCAAGAGTGGGTGGCGATTAGAATTATAAAGAACAAGAAAGC
Dyrk1a K180R-R	GCTTTCTTGTTCTTTATAATTCTAATCGCCACCCACTCTTGC
human Separase-F	GATCATCGATGCCACCATGAGGAGCTTCAAAAGAGTC
human Separase-Flag-R	GATCCTCGAGTTACTTGTCATCGTCATCCTTGTAATCCCGCAGAGAGACAGGCAAGCC
human Cep97-F	GATCATCGATGCCACCATGGCGGTGGCGCGCGTGGAC
human Cep97-HA-R	GATC TCTAGATTAAGCGTAATCTGGAACATCGTATGGGTACACAGTAACACCAACATGCAATAG
human Cdc20B-F	GATCATCGATGCCACCATGGAGTGGAAACTGGAGCGC
human Cdc20B-Flag-R	GATCCTCGAGTCACTTGTCATCGTCATCCTTGTAATCGTCTTTGCCACCAACATCCTC
human Spag5-F	GATCATCGATGCCACCATGTGGCGAGTGAAAAAACTG
human Spag5-Flag-R	GATCCTCGAGTCACTTGTCATCGTCATCCTTGTAATCGCTCAGAAATTCCAGCAATCC
hCep97 D577-610-F	TTTAATACGTTCTTCATCTCTGTTCCTGGCATAAAATCCCCG
hCep97 D577-610-R	CGGGGATTTTATGCCAGGAACAGAGATGAAGAACGTATTAAA
Plk1-DPB-F	GATC ATCGAT GCCACC ATG GCT CAA GTG GCC GGT AAG AAA
Plk1-DPB-Flag-R	GATC CTCGAG TTA CTT GTC ATC GTC ATC CTT GTA ATC AAT GGA TGC TGG ATC TTC GGC
Plk1-PB-F	GATC ATCGAT GCCACC ATG CCC ATA TTC TGG GTC AGC AAA
Plk1-PB-Flag-R	GATC CTCGAG TTA CTT GTC ATC GTC ATC CTT GTA ATC TGC CGA GGC CTT TAC GTG TGC AAC
